# Supplementary material for: Membrane Transporters Involved in the Antimicrobial Activities of Pyrithione in Escherichia coli
Source: Molecules. 2021 Sep 26;26(19):5826. doi: 10.3390/molecules26195826 (PMC8510280; doi:10.3390/molecules26195826)
Supplement: Supplementary file 1 [file molecules-26-05826-s001.zip]

Archive with 1 entries (1 files):
- molecules-1340768-supplementary.xlsx
