# Supplementary material for: Membrane Transporters Involved in the Antimicrobial Activities of Pyrithione in Escherichia coli
Source: Molecules. 2021 Sep 26;26(19):5826. doi: 10.3390/molecules26195826 (PMC8510280; doi:10.3390/molecules26195826)
Supplement: Supplementary file 1 [file molecules-26-05826-s001.zip › molecules-1340768-supplementary.xlsx]

## Sheet: Sheet1
Strain	Growth Rate (GR)		Annotation
	Mean	Standard deviation
metQ	2.41	0.92	L-methionine/D-methionine ABC transporter membrane anchored binding protein
fepC	2.12	0.9	ferric enterobactin ABC transporter ATP binding subunit
chbA	1.75	0.7	<i>N,N'</i>-diacetylchitobiose-specific PTS enzyme IIA component
araJ	1.67	0.64	putative transport protein AraJ
phoR	1.66	0.46	sensor histidine kinase
potB	1.59	0.46	spermidine preferential ABC transporter membrane subunit PotB
lldP	1.59	0.11	lactate/glycolate:H<sup>+</sup> symporter LldP
hofC	1.54	0.08	inner membrane protein HofC
glvB	1.54	0.05	putative PTS enzyme II component GlvB
mdtC	1.52	0.11	multidrug efflux pump RND permease subunit MdtC
yqcE	1.51	0.11	putative transport protein YqcE
focB	1.51	0.11	formate channel FocB
ybjJ	1.51	0.3	inner membrane protein YbjJ
tolC	1.48	0.08	outer membrane channel TolC
rhtA	1.47	0.17	L-homoserine or L-threonine:proton antiport
rbsB	1.47	0.21	ribose ABC transporter periplasmic binding protein
dcuD	1.47	0.09	putative transporter DcuD
ycjN	1.46	0.11	putative ABC transporter periplasmic binding protein YcjN
setC	1.46	0.1	putative arabinose exporter
yrbD	1.46	0	intermembrane phospholipid transport system, substrate binding protein MlaD
yieG	1.46	0.14	adenine:H+ symporter
ynfM	1.45	0.12	putative transporter YnfM
xylH	1.45	0.14	xylose ABC transporter membrane subunit
ydeE	1.44	0.1	dipeptide exporter
nikC	1.43	0.14	Ni(2+) ABC transporter membrane subunit NikC
ugpE	1.43	0.08	<i>sn</i>-glycerol 3-phosphate ABC transporter membrane subunit UgpE
yfcC	1.43	0.26	putative transporter YfcC
cysA	1.41	0.1	sulfate/thiosulfate ABC transporter ATP binding subunit
yfcJ	1.41	0.29	putative transporter YfcJ
artJ	1.41	0.16	L-arginine ABC transporter periplasmic binding protein
yliB	1.41	0.12	glutathione ABC transporter periplasmic binding protein
idnT	1.4	0.14	L-idonate/5-ketogluconate/gluconate transporter
phnL	1.4	0.14	methylphosphonate degradation complex subunit PhnL
fruA	1.39	0.14	fructose-specific PTS multiphosphoryl transfer protein FruA
lsrB	1.38	0.08	Autoinducer-2 ABC transporter periplasmic binding protein
ytfT	1.37	0.17	galactofuranose ABC transporter putative membrane subunit YtfT
ytfF	1.37	0.2	inner membrane protein YtfF
citT	1.36	0.2	citrate:succinate antiporter
fepB	1.36	0.04	ferric enterobactin ABC transporter periplasmic binding protein
yrbF	1.34	0.16	intermembrane phospholipid transport system, ATP binding subunit MlaF
yegT	1.34	0.2	putative transporter YegT
mdtI	1.34	0.29	multidrug/spermidine efflux pump membrane subunit MdtI
mglC	1.34	0.23	D-galactose/methyl-galactoside ABC transporter membrane subunit
mscS	1.33	0.2	small conductance mechanosensitive channel MscS
livM	1.33	0.21	branched chain amino acid/phenylalanine ABC transporter membrane subunit LivM
ybhI	1.32	0.3	putative tricarboxylate transporter
yhjE	1.32	0.1	putative transporter YhjE
gltK	1.32	0.2	glutamate/aspartate ABC transporter membrane subunit GltK
ptsP	1.32	0.1	PtsP-phosphorylated // phosphoenolpyruvate-protein phosphotransferase PtsP
yfaV	1.32	0.14	putative transporter YfaV
manX	1.31	0.22	mannose-specific PTS enzyme IIAB component
crr	1.31	0.24	Enzyme IIA<sup>Glc</sup>
dcuA	1.31	0.21	C4-dicarboxylate transporter DcuA
mdtF	1.3	0.02	multidrug efflux pump RND permease MdtF
oppD	1.3	0.1	murein tripeptide ABC transporter / oligopeptide ABC transporter ATP binding subunit OppD
ansP	1.3	0.03	L-asparagine transporter
yfdV	1.3	0.66	putative transport protein YfdV
tyrP	1.3	0.1	tyrosine:H+ symporter
livK	1.3	0.07	L-leucine/L-phenylalanine ABC transporter periplasmic binding protein
yihN	1.3	0.08	putative transporter YihN
oppB	1.3	0.19	murein tripeptide ABC transporter / oligopeptide ABC transporter inner membrane subunit OppB
ydcU	1.3	0.11	putative ABC transporter membrane subunit YdcU
panF	1.29	0.15	pantothenate:Na+ symporter
galP	1.29	0.25	galactose:H+ symporter
yehW	1.29	0.12	glycine betaine ABC transporter membrane subunit YehW
dctA	1.29	0.08	C4 dicarboxylate/orotate:H+ symporter
yfeH	1.28	0.1	putative solute:Na+ symporter
ydeA	1.28	0.16	L-arabinose exporter
yicJ	1.28	0.3	putative xyloside transporter YicJ
setA	1.28	0.27	sugar exporter SetA
aroP	1.28	0.09	aromatic amino acid:H<sup>+</sup> symporter AroP
emrY	1.28	0.14	tripartite efflux pump membrane subunit EmrY
cydD	1.27	0.11	glutathione/L-cysteine ABC exporter subunit CydD
betT	1.27	0.27	choline:H+ symporter
ssuA	1.27	0.11	aliphatic sulfonate ABC transporter periplasmic binding protein
xylG	1.27	0.13	xylose ABC transporter ATP binding subunit
mdtJ	1.27	0.14	multidrug/spermidine efflux pump membrane subunit
eamA	1.26	0.25	cysteine/O-acetylserine exporter EamA
ydcZ	1.26	0.09	putative inner membrane protein YdcZ
gudP	1.26	0.21	galactarate/D-glucarate transporter GudP
murP	1.26	0.08	N-acetylmuramic acid-specific PTS enzyme IICB component / anhydro-N-acetylmuramic acid transporter
xylF	1.26	0.08	xylose ABC transporter periplasmic binding protein
yfgO	1.26	0.13	putative transporter YfgO
cynX	1.26	0.08	cyanate transporter
yfbW	1.26	0.14	undecaprenyl-phosphate-&alpha;-L-Ara4N flippase - ArnE subunit
frvA	1.25	0.08	putative PTS enzyme IIA component FrvA
yhdZ	1.25	0.15	putative ABC transporter ATP-binding subunit YhdZ
dsdX	1.25	0.13	D-serine transporter
hcaT	1.25	0.12	putative 3-phenylpropionate transporter
uhpT	1.25	0.3	hexose-6-phosphate:phosphate antiporter
shiA	1.24	0.08	shikimate:H+ symporter
emrB	1.24	0.08	multidrug efflux pump membrane subunit EmrB
yjeM	1.24	0.16	putative transporter YjeM
lsrD	1.24	0.1	Autoinducer-2 ABC transporter membrane subunit LsrD
ydiM	1.24	0.1	putative exporter YdiM
ygfQ	1.24	0.23	guanine/hypoxanthine transporter
yneE	1.23	0.21	PF01062 family inner membrane protein YneE
phnD	1.23	0.12	phosphonate/phosphate ABC transporter periplasmic binding protein
potI	1.23	0.09	putrescine ABC transporter membrane subunit PotI
ydiN	1.23	0.11	putative transporter YdiN
ego	1.23	0.1	Autoinducer-2 ABC transporter ATP binding subunit
gadC	1.23	0.16	L-glutamate:4-aminobutyrate antiporter
ybjL	1.22	0.18	putative transport protein YbjL
trkD	1.22	0.18	K<sup>+</sup>:H<sup>+</sup> symporter Kup
dcuB	1.22	0.07	anaerobic C4-dicarboxylate transporter DcuB
yeaS	1.22	0.11	leucine exporter
atpB	1.22	0.2	ATP synthase F<sub>0</sub> complex subunit a
dinF	1.22	0.14	DNA damage-inducible protein F
glnP	1.22	0.06	L-glutamine ABC transporter membrane subunit
yrbE	1.22	0.05	intermembrane phospholipid transport system, integral membrane subunit MlaE
znuB	1.22	0.13	Zn<sup>2+</sup> ABC transporter membrane subunit
nikD	1.22	0.23	Ni(2+) ABC transporter ATP binding subunit NikD
gltI	1.21	0.07	glutamate/aspartate ABC transporter periplasmic binding protein
yfbS	1.21	0.08	putative transporter YfbS
argO	1.21	0.23	L-arginine exporter
xapB	1.21	0.05	xanthosine:H+ symporter XapB
kdpA	1.2	0.25	K<sup>+</sup> transporting P-type ATPase subunit KdpA
yeiJ	1.2	0.11	putative nucleoside transporter
lysP	1.2	0.11	lysine:H+ symporter
potC	1.2	0.1	spermidine preferential ABC transporter membrane subunit PotC
cmtB	1.2	0.24	mannitol-specific PTS enzyme IIA component CmtB
hisM	1.2	0.2	lysine/arginine/ornithine ABC transporter / histidine ABC transporter, membrane subunit HisM
ybiO	1.2	0.18	moderate conductance mechanosensitive channel YbiO
emrD	1.19	0.09	multidrug efflux pump EmrD
potG	1.19	0.2	putrescine ABC transporter ATP binding subunit
tsgA	1.19	0.15	putative transporter TsgA
pstB	1.19	0.11	phosphate ABC transporter ATP binding subunit
nanT	1.19	0.15	<i>N</i>-acetylneuraminate:H<sup>+</sup> symporter
ygdQ	1.19	0.25	UPF0053 inner membrane protein YgdQ
ddpC	1.19	0.08	putative D,D-dipeptide ABC transporter membrane subunit DdpC
modB	1.19	0.27	molybdate ABC transporter membrane subunit
mdlA	1.19	0.09	ABC transporter family protein MdlA
trkH	1.18	0.17	K+ transporter TrkH
frwB	1.18	0.27	putative PTS enzyme IIB component FrwB
melB	1.18	0.13	melibiose:H<sup>+</sup>/Na<sup>+</sup>/Li<sup>+</sup> symporter
livH	1.18	0.04	branched chain amino acid/phenylalanine ABC transporter membrane subunit LivH
mngA	1.18	0.11	2-O-alpha-mannosyl-D-glycerate specific PTS enzyme II
sapD	1.18	0.07	putrescine ABC exporter ATP binding protein SapD
yggT	1.17	0.09	uncharacterized protein YggT
ybbA	1.17	0.28	putative ABC transporter ATP-binding protein YbbA
potH	1.17	0.15	putrescine ABC transporter membrane subunit PotH
hisJ	1.17	0.02	histidine ABC transporter periplasmic binding protein
caiT	1.17	0.19	L-carnitine:&gamma;-butyrobetaine antiporter
cysP	1.17	0.14	thiosulfate/sulfate ABC transporter periplasmic binding protein CysP
ytfQ	1.17	0.14	galactofuranose ABC transporter periplasmic binding protein
yhfK	1.17	0.18	putative transporter YhfK
glnQ	1.17	0.18	L-glutamine ABC transporter ATP binding subunit
garP	1.17	0.11	galactarate/D-glucarate transporter GarP
kch	1.16	0.14	voltage-gated K+ channel
rbsA	1.16	0.1	ribose ABC transporter ATP binding subunit
yifK	1.16	0.23	putative transporter YifK
putP	1.16	0.07	proline:Na<sup>+</sup> symporter
ydjE	1.16	0.11	putative transporter YdjE
artM	1.16	0.11	L-arginine ABC transporter membrane subunit ArtM
fepG	1.16	0.21	ferric enterobactin ABC transporter membrane subunit FepG
proP	1.16	0.25	osmolyte:H<sup>+</sup> symporter ProP
ydgI	1.16	0.08	putative arginine:ornithine antiporter
yiaO	1.16	0.13	2,3-diketo-L-gulonate:Na<sup>+</sup> symporter - periplasmic binding protein
tbpA	1.16	0.13	thiamine ABC transporter periplasmic binding protein
kefC	1.15	0.1	K<sup>+</sup> : H<sup>+</sup> antiporter KefC
yeeA	1.15	0.09	putative transporter YeeA
cysU	1.15	0.07	sulfate/thiosulfate ABC transporter inner membrane subunit CysU
mdtG	1.15	0.06	efflux pump MdtG
yehX	1.15	0.17	glycine betaine ABC transporter ATP binding subunit YehX
chbB	1.15	0.1	<I>N,N'</I>-diacetylchitobiose-specific PTS enzyme IIB component
araE	1.15	0.12	arabinose:H+ symporter
nupG	1.15	0.09	nucleoside:H+ symporter NupG
mdtB	1.15	0.03	multidrug efflux pump RND permease subunit MdtB
yojI	1.15	0.18	ABC transporter family protein / microcin J25 efflux protein
agaC	1.15	0.25	galactosamine-specific PTS enzyme IIC component
ccmB	1.14	0.27	cytochrome <i>c</i> maturation protein B
malX	1.14	0.15	PTS enzyme IIBC component MalX
thiQ	1.14	0.25	thiamine ABC transporter ATP binding subunit
cysW	1.14	0.28	sulfate/thiosulfate ABC transporter inner membrane subunit CysW
yedA	1.14	0.13	putative transporter YedA
kdgT	1.14	0.09	2-dehydro-3-deoxy-D-gluconate:H<sup>+</sup> symporter
kefB	1.14	0.24	K+ : H+ antiporter KefB
narU	1.14	0.17	nitrate/nitrite transporter NarU
metN	1.14	0.12	L-methionine/D-methionine ABC transporter ATP binding subunit
ybhR	1.14	0.22	ABC exporter membrane subunit YbhR
yejF	1.14	0.1	putative oligopeptide ABC transporter ATP binding subunit YejF
sstT	1.14	0.23	serine/threonine:Na+ symporter
btuC	1.14	0.05	vitamin B<sub>12</sub> ABC transporter membrane subunit
sapF	1.14	0.13	putrescine ABC exporter ATP binding protein SapF
modF	1.14	0.13	ABC family protein ModF
yeaV	1.13	0.08	putative transporter YeaV
livF	1.13	0.17	branched chain amino acid/phenylalanine ABC transporter ATP binding subunit LivF
kdpB	1.13	0.19	K<sup>+</sup> transporting P-type ATPase subunit KdpB
ytfR	1.13	0.15	galactofuranose ABC transporter putative ATP binding subunit
ddpF	1.13	0.21	putative D,D-dipeptide ABC transporter ATP-binding subunit DdpF
gltS	1.13	0.15	glutamate:sodium symporter
mtlA	1.13	0.11	mannitol-specific PTS enzyme IICBA component
ytfL	1.13	0.09	UPF0053 family inner membrane protein YtfL
ygiE	1.13	0.1	heavy metal divalent cation transporter ZupT
yphE	1.13	0.27	putative ABC transporter ATP-binding protein YphE
nagE	1.13	0.16	N-acetylglucosamine-specific PTS enzyme II
treB	1.13	0.19	trehalose-specific PTS enzyme IIBC component
adiC	1.12	0.23	arginine:agmatine antiporter
yjcD	1.12	0.1	guanine/hypoxanthine transporter GhxP
yejB	1.12	0.08	putative oligopeptide ABC transporter membrane subunit YejB
yajR	1.12	0.15	putative transport protein YajR
gltP	1.12	0.13	glutamate/aspartate : H<sup>+</sup> symporter GltP
yjjP	1.12	0.13	putative succinate exporter YjjP
yeaN	1.12	0.15	2-nitroimidazole exporter
atpD	1.12	0.51	ATP synthase F<sub>1</sub> complex subunit &beta;
corA	1.12	0.13	Ni2+/Co2+/Mg2+ transporter
ymjB	1.12	0.28	hypothetical protein YmjB
focA	1.12	0.11	formate channel FocA
alsC	1.12	0.08	D-allose ABC transporter membrane subunit
phnC	1.12	0.11	phosphonate/phosphate ABC transporter ATP binding subunit
macB	1.12	0.29	ABC-type tripartite efflux pump ATP binding/membrane subunit
potE	1.11	0.27	putrescine transporter PotE
ydcT	1.11	0.08	putative ABC transporter ATP-binding protein YdcT
hsrA	1.11	0.15	putative transporter HsrA
sdaC	1.11	0.11	L-serine:H+ symporter SdaC
yddG	1.11	0.09	amino acid exporter YddG
yejA	1.11	0.1	putative oligopeptide ABC transporter periplasmic binding protein YejA
uhpC	1.11	0.14	UhpC-glucose-6-P // inner membrane protein sensing glucose-6-phosphate
acrD	1.11	0.06	multidrug efflux pump RND permease AcrD
ydgR	1.11	0.01	dipeptide/tripeptide:H+ symporter DtpA
yliC	1.11	0.1	glutathione ABC transporter membrane subunit GsiC
malK	1.11	0.09	maltose ABC transporter ATP binding subunit
araF	1.1	0.1	arabinose ABC transporter periplasmic binding protein
chbC	1.1	0.24	<i>N,N'</i>-diacetylchitobiose-specific PTS enzyme IIC component
kdpC	1.1	0.03	K<sup>+</sup> transporting P-type ATPase subunit KdpC
srlB	1.1	0.25	sorbitol-specific PTS enzyme IIA component
mdlB	1.1	0.22	ABC transporter family protein MdlB
bcr	1.1	0.08	multidrug efflux pump Bcr
tolQ	1.1	0.08	Tol-Pal system protein TolQ
yicE	1.1	0.18	xanthine:H+ symporter XanP
ybgH	1.1	0.1	dipeptide:H+ symporter DtpD
pstC	1.1	0.08	phosphate ABC transporter membrane subunit PstC
amtB	1.09	0.2	ammonia/ammonium transporter
yijE	1.09	0.17	cystine exporter
yfhD	1.09	0.12	membrane-bound lytic murein transglycosylase F
ypdD	1.09	0.05	putative PTS multiphosphoryl transfer protein FryA
rbbA	1.09	0.14	ribosome-associated ATPase
ygfU	1.09	0.41	urate:H<sup>+</sup> symporter
chaA	1.08	0.28	Na+/K+:H+ antiporter ChaA
guaB	1.08	0.26	inosine 5'-monophosphate dehydrogenase
ygaH	1.08	0.09	L-valine exporter, YgaH component
ugpB	1.08	0.05	<i>sn</i>-glycerol 3-phosphate ABC transporter periplasmic binding protein
artP	1.08	0.06	L-arginine ABC transporter ATP binding subunit
tatB	1.08	0.06	twin arginine protein translocation system - TatB protein
artI	1.08	0.09	putative ABC transporter periplasmic binding protein ArtI
acrA	1.08	0.13	multidrug efflux pump membrane fusion lipoprotein AcrA
ptsA	1.08	0.08	putative PTS multiphosphoryl transfer protein PtsA
agaB	1.08	0.1	galactosamine-specific PTS enzyme IIB component
exbB	1.08	0.16	Ton complex subunit ExbB
dppB	1.07	0.26	dipeptide ABC transporter membrane subunit DppB
yicM	1.07	0.27	purine ribonucleoside exporter
yhhS	1.07	0.07	putative transporter YhhS
kgtP	1.07	0.06	&alpha;-ketoglutarate:H<sup>+</sup> symporter
yliA	1.07	0.27	glutathione ABC transporter ATP binding subunit GsiA
ampG	1.07	0.08	muropeptide:H+ symporter
glpF	1.07	0.25	glycerol facilitator
proV	1.07	0.13	glycine betaine ABC transporter ATP binding subunit ProV
yjcR	1.07	0.18	putative multidrug efflux pump membrane fusion protein
lsrC	1.07	0.24	Autoinducer-2 ABC transporter membrane subunit LsrC
yhjV	1.07	0.04	putative transporter YhjV
atpI	1.07	0.22	ATP synthase accessory factor AtpI
yebA	1.06	0.26	peptidoglycan DD-endopeptidase MepM
ydiK	1.06	0.1	putative transporter YdiK
btuF	1.06	0.03	vitamin B<sub>12</sub> ABC transporter periplasmic binding protein
nikA	1.06	0.17	Ni(2+) ABC transporter periplasmic binding protein
artQ	1.06	0.15	L-arginine ABC transporter membrane subunit ArtQ
gabP	1.06	0.04	4-aminobutanoate:H<sup>+</sup> symporter
ugpA	1.06	0.23	<i>sn</i>-glycerol 3-phosphate ABC transporter membrane subunit UgpA
manZ	1.06	0.12	mannose-specific PTS enzyme IID component
fruB	1.06	0.08	FruB - his299 phosphorylated // fructose-specific PTS multiphosphoryl transfer protein FruB
acrF	1.06	0.26	multidrug efflux pump RND permease AcrF
mglA	1.06	0.1	D-galactose/methyl-galactoside ABC transporter ATP binding subunit
phnK	1.06	0.28	carbon-phosphorus lyase subunit PhnK
yoaE	1.06	0.11	putative inner membrane protein YoaE
mgtA	1.06	0.15	Mg<sup>2+</sup> importing P-type ATPase
yjeH	1.06	0.13	L-methionine/branched chain amino acid exporter
ptsN	1.06	0.25	PtsN-phosphorylated // phosphotransferase system enzyme IIA(Ntr)
dppF	1.06	0.1	dipeptide ABC transporter ATP binding subunit DppF
livJ	1.06	0.09	branched chain amino acid/phenylalanine ABC transporter periplasmic binding protein
frwC	1.06	0.08	putative PTS enzyme IIC component FrwC
potF	1.06	0.21	putrescine ABC transporter periplasmic binding protein
atpG	1.05	0.25	ATP synthase F<sub>1</sub> complex subunit &gamma;
yeiM	1.05	0.09	putative pseudouridine transporter
glpT	1.05	0.16	sn-glycerol 3-phosphate:phosphate antiporter
livG	1.05	0.24	branched chain amino acid/phenylalanine ABC transporter ATP binding subunit LivG
malG	1.05	0.04	maltose ABC transporter membrane subunit MalG
ygbN	1.05	0.18	putative transporter YgbN
yfjD	1.05	0.58	UPF0053 family inner membrane protein YfjD
yjjK	1.05	0.13	energy-dependent translational throttle protein EttA
argT	1.05	0.13	lysine/arginine/ornithine ABC transporter periplasmic binding protein
yjiO	1.05	0.19	multidrug efflux pump / bile salt:H<sup>+</sup> antiporter / Na<sup>+</sup>:H<sup>+</sup> antiporter / K<sup>+</sup>:H<sup>+</sup> antiporter
acrE	1.05	0.28	multidrug efflux pump membrane fusion lipoprotein AcrE
feoB	1.05	0.08	Fe<sup>2+</sup> transporter FeoB
proY	1.05	0.08	putative transporter ProY
ddpB	1.05	0.11	putative D,D-dipeptide ABC transporter membrane subunit DdpB
ygjE	1.04	0.12	L-tartrate:succinate antiporter
clcB	1.04	0.09	putative chloride:H+ antiporter ClcB
yicO	1.04	0.12	adenine transporter
yhdY	1.04	0.14	putative ABC transporter membrane subunit YhdY
WT	1.04	0.11	E. coli BY25113 (Keio collection reference strain)
yihP	1.04	0.21	putative 2,3-dihydroxypropane-1-sulfonate export protein
exuT	1.04	0.13	hexuronate transporter
clcA	1.04	0.08	chloride:H+ antiporter ClcA
aaeB	1.04	0.16	aromatic carboxylic acid efflux pump subunit AaeB
tdcC	1.04	0.19	threonine/serine:H<sup>+</sup> symporter
dcuC	1.04	0.23	anaerobic C4-dicarboxylate transporter DcuC
yohN	1.04	0.16	periplasmic protein involved in nickel/cobalt export
torT	1.04	0.1	periplasmic trimethylamine-N-oxide binding protein
ydhK	1.03	0.14	putative transporter YdhK
ynjB	1.03	0.11	putative ABC transporter periplasmic binding protein YnjB
ugpC	1.03	0.09	<i>sn</i>-glycerol 3-phosphate ABC transporter ATP binding subunit
cadB	1.03	0.22	lysine:cadaverine antiporter
proW	1.03	0.08	glycine betaine ABC transporter membrane subunit ProW
frwD	1.03	0.09	putative PTS enzyme IIB component FrwD
ycjO	1.03	0.15	putative ABC transporter membrane subunit YcjO
mglB	1.03	0.05	D-galactose/methyl-galactoside ABC transporter periplasmic binding protein
hisP	1.03	0.1	lysine/arginine/ornithine ABC transporter / histidine ABC transporter, ATP binding subunit
barA	1.03	0.09	sensor histidine kinase BarA
aqpZ	1.03	0.22	water channel AqpZ
yejE	1.03	0.61	putative oligopeptide ABC transporter membrane subunit YejE
cmtA	1.03	0.26	mannitol-specific PTS enzyme IICB component CmtA
glvC	1.03	0.16	putative PTS enzyme II component GlvC
ycaM	1.03	0.1	putative transporter YcaM
yadG	1.03	0.07	putative ABC transporter ATP-binding protein YadG
atpC	1.03	0.14	ATP synthase F<sub>1</sub> complex subunit &epsilon;
rarD	1.03	0.22	putative transporter RarD
ydjK	1.02	0.1	putative transporter YdjK
alx	1.02	0.24	putative membrane-bound redox modulator Alx
yebQ	1.02	0.17	putative transporter YebQ
ygjI	1.02	0.11	putative transporter YgjI
yphD	1.02	0.1	putative ABC transporter membrane subunit YphD
metI	1.02	0.19	L-methionine/D-methionine ABC transporter membrane subunit
srlE	1.02	0.11	sorbitol-specific PTS enzyme IIBC<sub>1</sub> component
dppA	1.02	0.19	dipeptide ABC transporter periplasmic binding protein
fepD	1.02	0.09	ferric enterobactin ABC transporter membrane subunit FebD
ydcV	1.02	0.02	putative ABC transporter membrane subunit YdcV
pitA	1.02	0.12	metal phosphate:H+ symporter PitA
sugE	1.02	0.22	guanidinium exporter
yihO	1.02	0.16	putative sulfoquinovose transporter
yfbJ	1.02	0.12	undecaprenyl-phosphate-&alpha;-L-Ara4N flippase - ArnF subunit
brnQ	1.02	0.08	branched chain amino acid transporter BrnQ
nupC	1.01	0.07	nucleoside:H+ symporter NupC
yadH	1.01	0.11	putative ABC transporter membrane subunit YadH
marA	1.01	0.28	DNA-binding transcriptional dual regulator MarA
fieF	1.01	0.26	Zn<sup>2+</sup>/Fe<sup>2+</sup>/Cd<sup>2+</sup> exporter
mdtH	1.01	0.2	multidrug efflux pump MdtH
yohM	1.01	0.13	Ni<sup>2+</sup>/Co<sup>2+</sup> exporter
yhjX	1.01	0.27	putative transporter YhjX
thiP	1.01	0.13	thiamine ABC transporter membrane subunit
modC	1.01	0.1	molybdate ABC transporter ATP binding subunit
sapA	1.01	0.22	putative periplasmic binding protein SapA
yhbG	1.01	0.1	lipopolysaccharide transport system ATP binding protein LptB
ychM	1	0.11	aerobic C4-dicarboxylate transporter DauA
ddpD	1	0.18	putative D,D-dipeptide ABC transporter ATP-binding subunit DdpD
agaV	1	0.1	<i>N</i>-acetyl-D-galactosamine specific PTS enzyme IIB component
pstA	1	0.12	phosphate ABC transporter membrane subunit PstA
yfdC	1	0.2	inner membrane protein YfdC
oppF	1	0.1	murein tripeptide ABC transporter / oligopeptide ABC transporter ATP binding subunit OppF
frlA	1	0.23	fructoselysine/psicoselysine transporter
nirC	1	0.11	nitrite transporter NirC
potD	1	0.08	spermidine preferential ABC transporter periplasmic binding protein
arsB	1	0.13	arsenite/antimonite:H<sup>+</sup> antiporter
ulaC	1	0.07	L-ascorbate specific PTS enzyme IIA component
rhaT	1	0.04	rhamnose/lyxose:H+ symporter
pstS	1	0.14	phosphate ABC transporter periplasmic binding protein
yadS	1	0.09	PF03458 family protein YadS
mdtE	0.99	0.11	multidrug efflux pump membrane fusion protein MdtE
yccS	0.99	0.04	putative transporter YccS
araH	0.99	0.14	arabinose ABC transporter membrane subunit
ygeD	0.99	0.07	lysophospholipid transporter
yegH	0.99	0.2	inner membrane protein YegH
ssuC	0.99	0.18	aliphatic sulfonate ABC transporter membrane subunit
ybaL	0.99	0.3	putative transporter YbaL
yadI	0.99	0.24	putative PTS enzyme IIA component YadI
ptsG	0.99	0.21	EIIBC<sup>glc</sup> - phosphorylated // glucose-specific PTS enzyme IIBC component
yidE	0.98	0.14	putative transport protein YidE
aaeA	0.98	0.08	aromatic carboxylic acid efflux pump membrane fusion protein
setB	0.98	0.08	sugar exporter SetB
hisQ	0.98	0.11	lysine/arginine/ornithine ABC transporter / histidine ABC transporter, membrane subunit HisQ
ybbW	0.98	0.08	putative allantoin transporter
yhdW	0.98	0.08	putative ABC transporter periplasmic binding protein YhdW
manY	0.98	0.09	mannose-specific PTS enzyme IIC component
malE	0.98	0.1	maltose ABC transporter periplasmic binding protein
bglF	0.98	0.18	&beta;-glucoside specific PTS enzyme II / BglG kinase / BglG phosphatase
ycjP	0.97	0.17	putative ABC transporter membrane subunit YcjP
yaaU	0.97	0.11	putative transporter YaaU
atoE	0.97	0.13	short chain fatty acid transporter
ygaZ	0.97	0.08	L-valine exporter, YgaZ component
ydhP	0.97	0.11	putative transporter YdhP
yqeG	0.97	0.09	putative transporter YqeG
uup	0.97	0.11	ATP-binding protein Uup
ygfO	0.96	0.15	xanthine:H+ symporter XanQ
ydcO	0.96	0.16	putative transport protein YdcO
ccmA	0.96	0.1	cytochrome <i>c</i> maturation protein A
frvB	0.96	0.16	putative PTS enzyme IIBC component FrvB
ybbP	0.96	0.25	putative ABC transporter membrane subunit YbbP
rhtC	0.96	0.09	L-threonine exporter
ydgG	0.96	0.24	autoinducer 2 exporter
mdtD	0.95	0.09	putative multidrug efflux pump MdtD
lacY	0.95	0.15	lactose permease
yehZ	0.95	0.1	glycine betaine ABC transporter periplasmic binding protein OsmF
proX	0.95	0.25	glycine betaine ABC transporter periplasmic binding protein ProX
sufB	0.95	0.13	Fe-S cluster scaffold complex subunit SufB
potA	0.95	0.19	spermidine preferential ABC transporter ATP binding subunit
yehY	0.95	0.09	glycine betaine ABC transporter membrane subunit YehY
yiaN	0.94	0.2	2,3-diketo-L-gulonate:Na<sup>+</sup> symporter - membrane subunit
dhaH	0.94	0.14	dihydroxyacetone kinase subunit M
ascF	0.94	0.13	&beta;-glucoside specific PTS enzyme IIBC component
actP	0.94	0.2	acetate/glycolate:cation symporter
oppC	0.94	0.04	murein tripeptide ABC transporter / oligopeptide ABC transporter inner membrane subunit OppC
yhhJ	0.94	0.07	ABC transporter family protein YhhJ
yddA	0.94	0.24	ABC transporter family protein YddA
nhaB	0.93	0.11	Na+:H+ antiporter NhaB
mhpT	0.93	0.28	3-hydroxyphenylpropionate/3-hydroxycinnamate:H+ symporter
ulaB	0.93	0.13	L-ascorbate specific PTS enzyme IIB component
yeeO	0.93	0.03	FMN/FAD exporter
yjfF	0.93	0.19	galactofuranose ABC transporter putative membrane subunit YjtF
ynjC	0.92	0.11	putative ABC transporter membrane subunit YnjC
ybbY	0.92	0.11	putative purine transporter
btuD	0.92	0.27	vitamin B12 ABC transporter ATP binding subunit
ydhJ	0.92	0.11	putative membrane fusion protein YdhJ
yjbB	0.92	0.16	putative inorganic phosphate export protein YjbB
mtr	0.92	0.26	tryptophan:H+ symporter Mtr
yidK	0.92	0.03	putative transporter YidK
yrbG	0.92	0.11	putative transport protein YrbG
yicL	0.92	0.18	putative transporter YicL
dppC	0.92	0.29	dipeptide ABC transporter membrane subunit DppC
ybaT	0.92	0.09	putative transporter YbaT
atpH	0.92	0.21	ATP synthase F<sub>1</sub> complex subunit &delta;
gltL	0.92	0.12	glutamate/aspartate ABC transporter ATP binding subunit
emrE	0.91	0.17	multidrug efflux pump EmrE / betaine:H+ antiporter / choline:H+ antiporter
ydhC	0.91	0.32	putative transporter YdhC
yraQ	0.91	0.18	permease family protein YraQ
alsB	0.91	0.1	D-allose ABC transporter periplasmic binding protein
yhdX	0.91	0.12	putative ABC transporter membrane subunit YhdX
agaD	0.91	0.11	galactosamine-specific PTS enzyme IID component
yhaO	0.91	0.19	cysteine detoxification protein CyuP
ybbM	0.91	0.08	putative iron ABC exporter membrane subunit FetB
mscL	0.91	0.15	large conductance mechanosensitive channel
sbp	0.91	0.09	sulfate/thiosulfate ABC transporter periplasmic binding protein Sbp
wzxE	0.9	0.19	lipid III flippase
ygiS	0.9	0.1	putative deoxycholate binding periplasmic protein
oppA	0.9	0.1	oligopeptide ABC transporter periplasmic binding protein
yiaM	0.89	0.24	2,3-diketo-L-gulonate:Na<sup>+</sup> symporter - membrane subunit
ybiR	0.89	0.1	putative transporter YbiR
narK	0.89	0.33	nitrate:nitrite antiporter NarK
ynfA	0.89	0.08	putative transporter YnfA
acrB	0.89	0.13	DNA gyrase subunit B
yrbC	0.89	0.13	intermembrane phospholipid transport system - periplasmic binding protein
ybhN	0.89	0.08	PF03706 family inner membrane protein YbhN
kefA	0.89	0.09	potassium dependent, small conductance mechanosensitive channel
yjdL	0.89	0.08	dipeptide/tripeptide:H<sup>+</sup> symporter DtpC
nikB	0.89	0.08	Ni(2+) ABC transporter membrane subunit NikB
gltJ	0.88	0.12	glutamate/aspartate ABC transporter membrane subunit GltJ
ybhS	0.88	0.73	ABC exporter membrane subunit YbhS
nikE	0.88	0.21	Ni(2+) ABC transporter ATP binding subunit NikE
mdtI	0.88	0.29	multidrug/spermidine efflux pump membrane subunit MdtI
mdtA	0.87	0.1	multidrug efflux pump membrane fusion protein MdtA
yjcE	0.87	0.12	putative transporter YjcE
ydcS	0.87	0.1	putative ABC transporter periplasmic binding protein / polyhydroxybutyrate synthase
yliD	0.87	0.1	glutathione ABC transporter membrane subunit GsiD
mdtL	0.87	0.12	efflux pump MdtL
glnH	0.87	0.17	L-glutamine ABC transporter periplasmic binding protein
srlA	0.87	0.26	sorbitol-specific PTS enzyme IIC<sub>2</sub> component
gntU	0.87	0.1	low-affinity gluconate transporter
ynjD	0.86	0.17	putative ABC transporter ATP-binding protein YnjD
atpF	0.86	0.52	ATP synthase F<sub>0</sub> complex subunit b
dppD	0.86	0.12	dipeptide ABC transporter ATP binding subunit DppD
zitB	0.86	0.08	Zn2+/Cd2+/Ni2+/Cu2+ exporter
yhiP	0.86	0.11	dipeptide/tripeptide:H<sup>+</sup> symporter DtpB
alsA	0.85	0.1	D-allose ABC transporter ATP binding subunit
sufD	0.85	0.28	Fe-S cluster scaffold complex subunit SufD
sapB	0.85	0.23	putrescine ABC exporter membrane subunit SapB
mdtK	0.84	0.08	multidrug efflux pump MdtK
rbsC	0.84	0.29	ribose ABC transporter membrane subunit
yeeF	0.84	0.13	putrescine:H+ symporter PlaP
atoS	0.83	0.27	sensor histidine kinase AtoS
ybbL	0.83	0.15	putative iron ABC exporter ATP-binding subunit FetA
ybhG	0.83	0.12	HlyD_D23 family protein YbhG
ypdG	0.83	0.09	putative PTS enzyme IIC component FryC
ycaD	0.83	0.08	putative transporter YcaD
yjcQ	0.83	0.17	putative multidrug efflux pump subunit MdtO
yaaJ	0.83	0.11	putative transporter YaaJ
yhbE	0.83	0.15	putative transporter YhbE
gntP	0.82	0.15	fructuronate transporter
ydjN	0.82	0.19	cystine/sulfocysteine:cation symporter
ybhF	0.82	0.26	ABC exporter ATP binding subunit YbhF
uidB	0.82	0.1	glucuronide:H<sup>+</sup> symporter
sufC	0.82	0.1	Fe-S cluster scaffold complex subunit SufC
rhtB	0.82	0.28	L-homoserine/L-homoserine lactone/L-threonine exporter
ddpA	0.81	0.08	putative D,D-dipeptide ABC transporter periplasmic binding protein
sufB	0.81	0.13	Fe-S cluster scaffold complex subunit SufB
yhhT	0.81	0.23	putative transporter YhhT
puuP	0.8	0.25	putrescine:H+ symporter PuuP
ccmC	0.8	0.15	cytochrome <i>c</i> maturation protein C
sapC	0.8	0.25	putrescine ABC exporter membrane protein SapC
codB	0.8	0.09	cytosine transporter
exbD	0.8	0.08	Ton complex subunit ExbD
gntT	0.79	0.2	high-affinity gluconate transporter
yphF	0.79	0.07	putative ABC transporter periplasmic binding protein YphF
fsr	0.79	0.05	fosmidomycin efflux pump
modA	0.79	0.26	molybdate ABC transporter periplasmic binding protein
pheP	0.78	0.27	phenylalanine:H+ symporter PheP
tehA	0.78	0.07	tellurite resistance protein
ypdH	0.77	0.14	putative PTS enzyme IIB component FryB
ptsI	0.76	0.16	PTS enzyme I
tolR	0.76	0.09	Tol-Pal system protein TolR
yahN	0.76	0.11	putative amino acid exporter YahN
ycdG	0.75	0.04	pyrimidine:H<sup>+</sup> symporter
cmr	0.75	0.17	multidrug efflux pump MdfA / Na+:H+ antiporter / K+:H+ antiporter
uraA	0.75	0.16	uracil:H<sup>+</sup> symporter UraA
ygcS	0.75	0.27	putative transporter YgcS
cycA	0.74	0.15	D-serine/alanine/glycine/:H+symporter
cvrA	0.73	0.25	putative K+:H+ antiporter
yfiK	0.72	0.02	cysteine/O-acetylserine exporter EamB
cusA	0.72	0.18	copper/silver export system RND permease
ulaA	0.72	0.13	L-ascorbate specific PTS enzyme IIC component
nlpA	0.72	0.1	lipoprotein-28
yigM	0.71	0.15	biotin transporter
tnaB	0.71	0.06	tryptophan:H+ symporter TnaB
kdpD	0.7	0.08	sensor histidine kinase KdpD
yicG	0.7	0.1	PF03458 family inner membrane protein YicG
tatC	0.7	0.11	twin arginine protein translocation system - TatC protein
yjeP	0.7	0.13	miniconductance mechanosensitive channel MscM
fucP	0.69	0.19	L-fucose:H+ symporter
ybiT	0.69	0.14	putative ATP-binding protein YbiT
yheS	0.6	0.2	putative ATP-binding protein YheS
malF	0.54	0.1	maltose ABC transporter membrane subunit MalF
xylE	0.52	0.16	D-xylose:H+ symporter
atpA	0.44	0.12	ATP synthase F<sub>1</sub> complex subunit &alpha;
copA	0.44	0.12	Cu+ exporting P-type ATPase (copA;ybaR;AtcU) ; soluble Cu+ chaperone (copA(Z);ybaR)
zntA	0.09	0.03	Zn2+/Cd2+/Pb2+ exporting P-type ATPase
